# Supplementary material for: 4,6-Dichloro-5-Nitrobenzofuroxan: Different Polymorphisms and DFT Investigation of Its Reactivity with Nucleophiles
Source: Int J Mol Sci. 2021 Dec 15;22(24):13460. doi: 10.3390/ijms222413460 (PMC8709177; doi:10.3390/ijms222413460)
Supplement: Supplementary file 1 [file ijms-22-13460-s001.zip]

Archive with 1 entries (1 files):
- ijms-1456441-supplementary.pdf
